# Supplementary material for: High Frequency, Spontaneous motA Mutations in Campylobacter jejuni Strain 81-176
Source: PLoS One. 2014 Feb 18;9(2):e88043. doi: 10.1371/journal.pone.0088043 (PMC3928116; doi:10.1371/journal.pone.0088043)
Supplement: Table S1 — Summary of mutations identified in the five newly sequenced C. jejuni 81-176 clones compared to the C. jejuni 81-176 reference sequence. The first column lists the gene/region affected by a mutation. The second column lists the function of the gene or intergenic region of the mutation. The third column specifies if the mutation occurred in a known GC tract. Column 4 indicates the consequence of the mutation on the predicted amino acid sequence. The sequence of mutations in intergenic regions is unknown. Column 5 indicates the type of mutation (SNP, single nucleotide polymorphism). Column 6 lists the nucleotide changes and base pair affected on the reference genome. (XLSX) [file pone.0088043.s002.xlsx]

## Sheet: Table S1 no labels
	Region	Putative Function1	Consequence2	Type of Modification	Base Pairs Affected on Ref. Genome
C. jejuni 81-176 clone #55
	IGR CJJ81176_0920 - CJJ81176_1731	cysteine synthase A/DNA-binding protein	unknown	69 bp deletion
C. jejuni 81-176 Opaque Variant #1
	IGR CJJ81176_0920 - CJJ81176_1731	cysteine synthase A/DNA-binding protein	unknown	69 bp deletion
	IGR CJJ81176_0031 - CJJ81176_0032	molybdopterin oxidoreductase/Na+_H+ antiporter	unknown	3SNPs, 1 bp insertion	6521(A>G), 6535(*>G), 6536(C>A), 6546(T>A)
	IGR CJJ81176_0757 - CJJ81176_0758	periplasmic transport/hypothetical	unknown	5 bp deletion, 2 bp deletion	684468(TATTT>*****), 684490(TT>**)
	CJJ81176_0815	hypothetical	I>L	SNP	745084(A>T)
	IGR CJJ81176_1648 - CJJ81176_1649	hypothetical/iron permease	unknown	SNP	1557354(T>A)
C. jejuni 81-176 Opaque Variant #3
	IGR CJJ81176_0920 - CJJ81176_1731	cysteine synthase A/DNA-binding protein	unknown	69 bp deletion
	IGR CJJ81176_0367 - CJJ81176_0368	hypothetical/hypothetical	unknown	2 SNPs	319116(A>G) 319120(T>C)
C. jejuni 81-176 Translucent Variant #1
	IGR CJJ81176_0920 - CJJ81176_0921	cysteine synthase A/DNA-binding protein	unknown	69 bp deletion
	CJJ81176_0359	flagellar motor protein A	A>P	SNP	309472(C>G)
	IGR CJJ81176_1386 - CJJ81176_1387	hypothetical/catalase	unknown	4 SNPs	1310057(AA>TT) 1310060(CT>TC)
	IGR CJJ81176_1708 - CJJ81176_0063	rRNA/hypothetical	unknown	5 SNPs, 2 insertions	45210(C>A), 45212(*>G), 45217(TTTC>AGAT), 45222(*>A)
C. jejuni 81-176 Translucent Variant #3
	IGR CJJ81176_0920 - CJJ81176_1731	cysteine synthase A/DNA-binding protein	unknown	69 bp deletion
	CJJ81176_0359	flagellar motor protein A	truncation	1 bp deletion	309122(C>*)

## Sheet: Table S1 with labels
Table S1. Summary of genome differences in non-contigency genes of 81-176/55 and progeny variants compared to the published TIGR sequence (accession # NC_008787).
	Region	Putative Function1	Consequence2	Type of Modification	Base Pairs Affected on Ref. Genome
C. jejuni 81-176 clone #55
	IGR CJJ81176_0920 - CJJ81176_1731	cysteine synthase A/DNA-binding protein	unknown	69 bp deletion
C. jejuni 81-176 Opaque Variant #1
	IGR CJJ81176_0920 - CJJ81176_1731	cysteine synthase A/DNA-binding protein	unknown	69 bp deletion
	IGR CJJ81176_0031 - CJJ81176_0032	molybdopterin oxidoreductase/Na+_H+ antiporter	unknown	3SNPs, 1 bp insertion	6521(A>G), 6535(*>G), 6536(C>A), 6546(T>A)
	IGR CJJ81176_0757 - CJJ81176_0758	periplasmic transport/hypothetical	unknown	5 bp deletion, 2 bp deletion	684468(TATTT>*****), 684490(TT>**)
	CJJ81176_0815	hypothetical	I>L	SNP	745084(A>T)
	IGR CJJ81176_1648 - CJJ81176_1649	hypothetical/iron permease	unknown	SNP	1557354(T>A)
C. jejuni 81-176 Opaque Variant #3
	IGR CJJ81176_0920 - CJJ81176_1731	cysteine synthase A/DNA-binding protein	unknown	69 bp deletion
	IGR CJJ81176_0367 - CJJ81176_0368	hypothetical/hypothetical	unknown	2 SNPs	319116(A>G) 319120(T>C)
C. jejuni 81-176 Translucent Variant #1
	IGR CJJ81176_0920 - CJJ81176_0921	cysteine synthase A/DNA-binding protein	unknown	69 bp deletion
	CJJ81176_0359	flagellar motor protein A	A>P	SNP	309472(C>G)
	IGR CJJ81176_1386 - CJJ81176_1387	hypothetical/catalase	unknown	4 SNPs	1310057(AA>TT) 1310060(CT>TC)
	IGR CJJ81176_1708 - CJJ81176_0063	rRNA/hypothetical	unknown	5 SNPs, 2 insertions	45210(C>A), 45212(*>G), 45217(TTTC>AGAT), 45222(*>A)
C. jejuni 81-176 Translucent Variant #3
	IGR CJJ81176_0920 - CJJ81176_1731	cysteine synthase A/DNA-binding protein	unknown	69 bp deletion
	CJJ81176_0359	flagellar motor protein A	truncation	1 bp deletion	309122(C>*)
1Effects on the potential promoter of a gene are indicated by bolding.
2The consequence of mutation, if known, is listed by the amino acid change.
